# Supplementary material for: Lamellar Polypyrene Based on Attapulgite–Sulfur Composite for Lithium–Sulfur Battery
Source: Membranes (Basel). 2021 Jun 29;11(7):483. doi: 10.3390/membranes11070483 (PMC8306344; doi:10.3390/membranes11070483)
Supplement: Supplementary file 1 [file membranes-11-00483-s001.zip]

Archive with 1 entries (1 files):
- membranes-1257870-supplementary.pdf
